# Supplementary material for: The investigation of genetic and clinical features in patients with hereditary spastic paraplegia in central‐Southern China
Source: Mol Genet Genomic Med. 2021 Feb 27;9(5):e1627. doi: 10.1002/mgg3.1627 (PMC8172193; doi:10.1002/mgg3.1627)
Supplement: Supplementary file 1 — Table S1 [file MGG3-9-e1627-s002.xls]

## Sheet: Sheet1
Supplementary Table 1. The targeted genes included in the panel
Subtype	Gene symbol	Encoded Protein	Locus	Refseq NM	Refseq NP
SPG1	L1CAM	L1 cell adhesion molecule	Xq28	NM_001278116.1	NP_001265045.1
SPG2	PLP1	proteolipid protein (myelin) 1	Xq22.2	NM_001128834.2	NP_001122306.1
SPG3A	ATL1	atlastin GTPase 1	14q22.1	NM_015915.5	NP_056999.2
SPG4	SPAST	spastin	2p22.3	NM_014946.3	NP_055761.2
SPG5A	CYP7B1	cytochrome P450 family 7 subfamily B member 1	8q12.3	NM_004820.5	NP_004811.1
SPG6	NIPA1	NIPA magnesium transporter 1	5q11.2	NM_144599.4	NP_653200.2
SPG7	SPG7	SPG7 matrix AAA peptidase subunit, paraplegin	16q24.3	NM_003119.3	NP_003110.1
SPG8	WASHC5	WASH complex subunit 5	8q24.13	NM_014846.4	NP_055661.3
SPG9	ALDH18A1	aldehyde dehydrogenase 18 family member A1	10q24.1	NM_002860.4	NP_002851.2
SPG10	KIF5A	kinesin family member 5A	12q13.3	NM_004984	NP_004975
SPG11	SPG11	spastic paraplegia 11	15q21.1	NM_025137	NP_079413
SPG12	RTN2	reticulon 2	19q13.32	NM_005619.4	NP_005610.1
SPG13	HSPD1	heat shock protein family D (Hsp60) member 1	2q33.1	NM_002156.5	NP_002147.2
SPG15	ZFYVE26	zinc finger FYVE-type containing 26	19q13.32	NM_005619.4	NP_005610.1
SPG17	BSCL2	BSCL2 lipid droplet biogenesis associated, seipin	11q12.3	NM_001122955.3	NP_001116427.1
SPG18	ERLIN2	ER lipid raft associated 2	8p11.23	NM_007175.8	NP_009106.1
SPG20	SPART	spartin	13q13.3	NM_015087.5	NP_055902.1
SPG21	ACP33	SPG21 abhydrolase domain containing, maspardin	15q22.31	NM_001127889.4	NP_001121361.1
SPG22	SLC16A2	solute carrier family 16 member 2	Xq13.2	NM_006517.4	NP_006508.2
SPG23	DSTYK	dual serine/threonine and tyrosine protein kinase	1q32.1	NM_015375.3	NP_056190.1
SPG26	B4GALNT1	beta-1,4-N-acetyl-galactosaminyltransferase 1	12q13.3	NM_001478.5	NP_001469.1
SPG28	DDHD1	DDHD domain containing 1	14q22.1	NM_001160148.2	NP_001153620.1
SPG30	KIF1A	kinesin family member 1A	2q37.3	NM_001244008.2	NP_001230937.1
SPG31	REEP1	receptor accessory protein 1	2p11.2	NM_022912.2	NP_075063.1
SPG33	ZFYVE27	zinc finger FYVE-type containing 27	10q24.2	NM_001002261.3	NP_001002261.1
SPG35	FA2H	fatty acid 2-hydroxylase	16q23.1	NM_024306.5	NP_077282.3
SPG39	PNPLA6	patatin like phospholipase domain containing 6	19p13.2	NM_001166111.1	NP_001159583.1
SPG42	SLC33A1	solute carrier family 33 member 1	3q25.31	NM_001190992.1	NP_001177921.1
SPG43	C19orf12	chromosome 19 open reading frame 12	19q12	NM_001031726.3	NP_001026896.2
SPG44	GJC2	gap junction protein gamma 2	1q42.13	NM_020435.4	NP_065168.2
SPG45	NT5C2	5'-nucleotidase, cytosolic II	10q24.32	NM_001134373.2	NP_001127845.1
SPG46	GBA2	glucosylceramidase beta 2	9p13.3	NM_001330660.2	NP_001317589.1
SPG47	AP4B1	adaptor related protein complex 4 subunit beta 1	1p13.2	NM_006594.5	NP_006585.2
SPG48	AP5Z1	adaptor related protein complex 5 subunit zeta 1	7p22.1	NM_014855.3	NP_055670.1
SPG49	TECPR2	tectonin beta-propeller repeat containing 2	14q32.31	NM_014844.4	NP_055659.2
SPG50	AP4M1	adaptor related protein complex 4 subunit mu 1	7q22.1	NM_004722.4	NP_004713.2
SPG51	AP4E1	adaptor related protein complex 4 subunit epsilon 1	15q21.2	NM_007347.5	NP_031373.2
SPG52	AP4S1	adaptor related protein complex 4 subunit sigma 1	14q12	NM_007077.4	NP_009008.2
SPG53	VPS37A	VPS37A subunit of ESCRT-I	8p22	NM_152415.2	NP_689628.2
SPG54	DDHD2	DDHD domain containing 2	8p11.23	NM_015214.3	NP_056029.2
SPG55	C12orf65	chromosome 12 open reading frame 65	12q24.31	NM_001143905.2	NP_001137377.1
SPG56	CYP2U1	cytochrome P450 family 2 subfamily U member 1	4q25	NM_183075.3	NP_898898.1
SPG57	TFG	trafficking from ER to golgi regulator	3q12.2	NM_001195478.1	NP_001182407.1
SPG58	KIF1C	kinesin family member 1C	17p13.2	NM_006612.6	NP_006603.2
SPG59	USP8	ubiquitin specific peptidase 8	15q21.2	NM_005154.5	NP_005145.3
SPG60	WDR48	WD repeat domain 48	3p22.2	NM_001346225.2	NP_001333154.1
SPG61	ARL6IP1	ADP ribosylation factor like GTPase 6 interacting protein 1	16p12.3	NM_015161.3	NP_055976.1
SPG62	ERLIN1	ER lipid raft associated 1	10q24.31	NM_006459.4	NP_006450.2
SPG63	AMPD2	adenosine monophosphate deaminase 2	1p13.3	NM_001368809.2	NP_001355738.1
SPG64	ENTPD1	ectonucleoside triphosphate diphosphohydrolase 1	10q24.1	NM_001776.6	NP_001767.3
SPG65	NT5C2	5'-nucleotidase, cytosolic II	10q24.32-q24.33	NM_001134373	NM_012229
SPG66	ARSI	arylsulfatase family member I	5q32	NM_001012301.4	NP_001012301.1
SPG67	PGAP1	post-GPI attachment to proteins inositol deacylase 1	2q33.1	NM_024989.4	NP_079265.2
SPG68	FLRT1	fibronectin leucine rich transmembrane protein 1	11q13.1	NM_013280.4	NP_037412.2
SPG69	RAB3GAP2	RAB3 GTPase activating non-catalytic protein subunit 2	1q41	NM_012414.4	NP_036546.2
SPG70	MARS1	methionyl-tRNA synthetase 1	12q13.3	NM_004990.4	NP_004981.2
SPG71	ZFR	zinc finger RNA binding protein	5p13.3	NM_016107.5	NP_057191.2
SPG72	REEP2	receptor accessory protein 2	5q31	NM_001271803.1	NP_001258732.1
SPG73	CPT1C	carnitine palmitoyltransferase 1C	19q13.33	NM_001378482.1	NP_001365411.1
SPG74	IBA57	iron-sulfur cluster assembly factor IBA57	1q42.13	NM_001010867.4	NP_001010867.1
SPG75	MAG	myelin associated glycoprotein	19q13.12	NM_080600.2	NP_542167.1
SPG76	CAPN1	calpain 1	11q13.1	NM_001198868.2	NP_001185797.1
SPG77	FARS2	phenylalanyl-tRNA synthetase 2, mitochondrial	6p25.1	NM_001318872.2	NP_001305801.1
SPG78	ATP13A2	ATPase cation transporting 13A2	1p36.13	NM_022089.4	NP_071372.1
SPG79	UCHL1	ubiquitin C-terminal hydrolase L1	4p13	NM_004181.5	NP_004172.2
SPG80	UBAP1	ubiquitin associated protein 1	9p13.3	NM_001171203.3	NP_001164674.1
SPG81	SELENOI	selenoprotein I	2p23.3	NM_033505.4	NP_277040.1
No SPG	ABCD1	ATP binding cassette subfamily D member 1	Xq28	NM_000033.4	NP_000024.2
No SPG	ADAR	adenosine deaminase RNA specific	1q21.3	NM_001111.5	NP_001102.3
No SPG	ADH1C	alcohol dehydrogenase 1C (class I), gamma polypeptide	4q23	NM_000669.5	NP_000660.1
No SPG	AIFM1	apoptosis inducing factor mitochondria associated 1	Xq26.1	NM_004208.4	NP_004199.1
No SPG	ALS2	alsin Rho guanine nucleotide exchange factor ALS2	2q33.1	NM_020919.4	NP_065970.2
No SPG	AQP2	aquaporin 2	12q13.12	NM_000486.6	NP_000477.1
No SPG	ARSA	arylsulfatase A	22q13.33	NM_000487.6	NP_000478.3
No SPG	ATP1A3	ATPase Na+/K+ transporting subunit alpha 3	19q13.2	NM_152296.5	NP_689509.1
No SPG	ATP6AP2	ATPase H+ transporting accessory protein 2	Xp11.4	NM_005765.3	NP_005756.2
No SPG	ATP6V0A4	ATPase H+ transporting V0 subunit a4	7q34	NM_020632.3	NP_065683.2
No SPG	ATP6V1B1	ATPase H+ transporting V1 subunit B1	2p13.3	NM_001692.4	NP_001683.2
No SPG	ATP7A	ATPase copper transporting alpha	Xq21.1	NM_000052.7	NP_000043.4
No SPG	ATXN2	ataxin 2	12q24.12	NM_002973.4	NP_002964.4
No SPG	BICD2	BICD cargo adaptor 2	9q22.31	NM_001003800.2	NP_001003800.1
No SPG	BSND	barttin CLCNK type accessory subunit beta	1p32.3	NM_057176.3	NP_476517.1
No SPG	CACNA1B	calcium voltage-gated channel subunit alpha1 B	9q34.3	NM_000718.4	NP_000709.1
No SPG	CACNA1G	calcium voltage-gated channel subunit alpha1 G	17q21.33	NM_018896.5	NP_061496.2
No SPG	CACNA1S	calcium voltage-gated channel subunit alpha1 S	1q32.1	NM_000069.3	NP_000060.2
No SPG	CAMTA1	calmodulin binding transcription activator 1	1p36.31-p36.23	NM_015215.4	NP_056030.1
No SPG	CASR	calcium sensing receptor	3q13.33-q21.1	NM_001178065.2	NP_001171536.2
No SPG	CAV1	caveolin 1	7q31.2	NM_001753.5	NP_001744.2
No SPG	CCDC88C	coiled-coil domain containing 88C	14q32.11-q32.12	NM_001080414.4	NP_001073883.2
No SPG	CCT5	chaperonin containing TCP1 subunit 5	5p15.2	NM_012073.5	NP_036205.1
No SPG	CFL2	cofilin 2	14q13.1	NM_138638.5	NP_619579.1
No SPG	CFTR	CF transmembrane conductance regulator	7q31.2	NM_000492.4	NP_000483.3
No SPG	CHMP2B	charged multivesicular body protein 2B	3p11.2	NM_014043.4	NP_054762.2
No SPG	CLCNKA	chloride voltage-gated channel Ka	1p36.13	NM_004070.4	NP_004061.3
No SPG	CLCNKB	chloride voltage-gated channel Kb	1p36.13	NM_000085.5	NP_000076.2
No SPG	CLDN16	claudin 16	3q28	NM_001378492.1	NP_001365421.1
No SPG	CLDN19	claudin 19	1p34.2	NM_148960.3	NP_683763.2
No SPG	CNNM1	cyclin and CBS domain divalent metal cation transport mediator 1	10q24.2	NM_001345887.1	NP_001332816.1
No SPG	CNNM2	cyclin and CBS domain divalent metal cation transport mediator 2	10q24.32	NM_017649.5	NP_060119.3
No SPG	CNNM4	cyclin and CBS domain divalent metal cation transport mediator 4	2q11.2	NM_020184.4	NP_064569.3
No SPG	COASY	Coenzyme A synthase	17q21.2	NM_025233.7	NP_079509.5
No SPG	COL2A1	collagen type II alpha 1 chain	12q13.11	NM_001844.5	NP_001835.3
No SPG	CREBBP	CREB binding protein	16p13.3	NM_004380.3	NP_004371.2
No SPG	CUL3	cullin 3	2q36.2	NM_003590.5	NP_003581.1
No SPG	CUL4B	cullin 4B	Xq24	NM_003588.3	NP_003579.3
No SPG	CWF19L1	CWF19 like cell cycle control factor 1	10q24.31	NM_018294.6	NP_060764.3
No SPG	CYP11B2	cytochrome P450 family 11 subfamily B member 2	8q24.3	NM_000498.3	NP_000489.3
No SPG	DAB1	disabled 1	4 C6; 4 47.79 cM	NM_001369049.1	NP_001355978.1
No SPG	DCPS	decapping enzyme, scavenger	11q24.2	NM_001350236.2	NP_001337165.1
No SPG	DCTN1	dynactin subunit 1	2p13.1	NM_004082.5	NP_004073.2
No SPG	DEAF1	DEAF1 transcription factor	11p15.5	NM_021008.4	NP_066288.2
No SPG	DNAJB2	DnaJ heat shock protein family (Hsp40) member B2	2q35	NM_006736.6	NP_006727.2
No SPG	DYNC1H1	dynein cytoplasmic 1 heavy chain 1	14q32.31	NM_001376.5	NP_001367.2
No SPG	DYRK1A	dual specificity tyrosine phosphorylation regulated kinase 1A	21q22.13	NM_001347721.2	NP_001334650.1
No SPG	DYSF	dysferlin	2p13.2	NM_001130987.2	NP_001124459.1
No SPG	EED	embryonic ectoderm development	11q14.2	NM_001308007.1	NP_001294936.1
No SPG	EEF1A2	eukaryotic translation elongation factor 1 alpha 2	20q13.33	NM_001958.5	NP_001949.1
No SPG	EGF	epidermal growth factor	4q25	NM_001963.6	NP_001954.2
No SPG	EIF2B1	eukaryotic translation initiation factor 2B subunit alpha	12q24.31	NM_001414.4	NP_001405.1
No SPG	EIF2B2	eukaryotic translation initiation factor 2B subunit beta	14q24.3	NM_014239.4	NP_055054.1
No SPG	EIF2B3	eukaryotic translation initiation factor 2B subunit gamma	1p34.1	NM_020365.5	NP_065098.1
No SPG	EIF2B4	eukaryotic translation initiation factor 2B subunit delta	2p23.3	NM_001318965.1	NP_001305894.1
No SPG	EIF2B5	eukaryotic translation initiation factor 2B subunit epsilon	3q27.1	NM_003907.3	NP_003898.2
No SPG	EP300	E1A binding protein p300	22q13.2	NM_001429.4	NP_001420.2
No SPG	EPM2A	EPM2A glucan phosphatase, laforin	6q24.3	NM_005670.4	NP_005661.1
No SPG	ERCC8	ERCC excision repair 8, CSA ubiquitin ligase complex subunit	5q12.1	NM_000082.4	NP_000073.1
No SPG	EXOSC3	exosome component 3	9p13.2	NM_016042.4	NP_057126.2
No SPG	FAM126A	family with sequence similarity 126 member A	7p15.3	NM_001363466.2	NP_001350395.1
No SPG	FBXO38	F-box protein 38	5q32	NM_030793.5	NP_110420.3
No SPG	FGF12	fibroblast growth factor 12	3q28-q29	NM_021032.5	NP_066360.1
No SPG	FHL1	four and a half LIM domains 1	Xq26.3	NM_001159702.3	NP_001153174.1
No SPG	FIG4	FIG4 phosphoinositide 5-phosphatase	6q21	NM_014845.6	NP_055660.1
No SPG	FLNA	filamin A	Xq28	NM_001456.3	NP_001447.2
No SPG	FRRS1L	ferric chelate reductase 1 like	9q31.3	NM_014334.4	NP_055149.3
No SPG	FUS	FUS RNA binding protein	16p11.2	NM_004960.4	NP_004951.1
No SPG	FXYD2	FXYD domain containing ion transport regulator 2	11q23.3	NM_001680.5	NP_001671.2
No SPG	GAD1	glutamate decarboxylase 1	2q31.1	NM_000817.3	NP_000808.2
No SPG	GAN	gigaxonin	16q23.2	NM_022041.4	NP_071324.1
No SPG	GBA	glucosylceramidase beta	1q22	NM_001005741.3	NP_001005741.1
No SPG	GBE1	1,4-alpha-glucan branching enzyme 1	3p12.2	NM_000158.4	NP_000149.4
No SPG	GCH1	GTP cyclohydrolase 1	14q22.2	NM_000161.3	NP_000152.1
No SPG	GJB1	gap junction protein beta 1	Xq13.1	NM_000166.6	NP_000157.1
No SPG	GLB1	galactosidase beta 1	3p22.3	NM_000404.4	NP_000395.3
No SPG	GLRX5	glutaredoxin 5	14q32.13	NM_016417.3	NP_057501.2
No SPG	GLUD2	glutamate dehydrogenase 2	Xq24	NM_012084.4	NP_036216.2
No SPG	GMPPA	GDP-mannose pyrophosphorylase A	2q35	NM_205847.3	NP_995319.1
No SPG	HARS	histidyl-tRNA synthetase	18; 18 B2	NM_008214.4	NP_032240.3
No SPG	HNRNPH2	heterogeneous nuclear ribonucleoprotein H2	Xq22.1	NM_019597.5	NP_062543.1
No SPG	HSD11B2	hydroxysteroid 11-beta dehydrogenase 2	16q22.1	NM_000196.4	NP_000187.3
No SPG	HSD17B4	hydroxysteroid 17-beta dehydrogenase 4	5q23.1	NM_001199291.3	NP_001186220.1
No SPG	HTRA1	HtrA serine peptidase 1	10q26.13	NM_002775.5	NP_002766.1
No SPG	HTT	huntingtin	4p16.3	NM_002111.8	NP_002102.4
No SPG	IFIH1	interferon induced with helicase C domain 1	2q24.2	NM_022168.4	NP_071451.2
No SPG	IGHMBP2	immunoglobulin mu DNA binding protein 2	11q13.3	NM_002180.3	NP_002171.2
No SPG	INPP5K	inositol polyphosphate-5-phosphatase K	17p13.3	NM_016532.4	NP_057616.2
No SPG	KBTBD13	kelch repeat and BTB domain containing 13	15q22.31	NM_001101362.3	NP_001094832.1
No SPG	KCNJ1	potassium inwardly rectifying channel subfamily J member 1	11q24.3	NM_000220.6	NP_000211.1
No SPG	KCNJ10	potassium inwardly rectifying channel subfamily J member 10	1q23.2	NM_002241.5	NP_002232.2
No SPG	KCNJ2	potassium inwardly rectifying channel subfamily J member 2	17q24.3	NM_000891.3	NP_000882.1
No SPG	KCNQ5	potassium voltage-gated channel subfamily Q member 5	6q13	NM_001160133.2	NP_001153605.1
No SPG	KLC2	kinesin light chain 2	11q13.2	NM_001134776.2	NP_001128248.1
No SPG	KLHL3	kelch like family member 3	5q31.2	NM_017415.3	NP_059111.2
No SPG	KMT2B	lysine methyltransferase 2B	19q13.12	NM_014727.3	NP_055542.1
No SPG	LAMB1	laminin subunit beta 1	7q31.1	NM_002291.3	NP_002282.2
No SPG	LARP7	La ribonucleoprotein 7, transcriptional regulator	4q25	NM_001267039.1	NP_001253968.1
No SPG	LMNA	lamin A/C	1q22	NM_001282625.1	NP_001269554.1
No SPG	LYRM7	LYR motif containing 7	5q23.3-q31.1	NM_181705.4	NP_859056.2
No SPG	LYST	lysosomal trafficking regulator	1q42.3	NM_000081.4	NP_000072.2
No SPG	MAPT	microtubule associated protein tau	17q21.31	NM_016835.4	NP_058519.3
No SPG	MECR	mitochondrial trans-2-enoyl-CoA reductase	1p35.3	NM_001349715.2	NP_001336644.1
No SPG	MGAT2	alpha-1,6-mannosyl-glycoprotein 2-beta-N-acetylglucosaminyltransferase	14q21.3	NM_002408.4	NP_002399.1
No SPG	MME	membrane metalloendopeptidase	3q25.2	NM_001354642.1	NP_001341571.1
No SPG	MMGT1	membrane magnesium transporter 1	Xq26.3	NM_173470.2	NP_775741.1
No SPG	MMP2	matrix metallopeptidase 2	16q12.2	NM_001302510.1	NP_001289439.1
No SPG	MTFMT	mitochondrial methionyl-tRNA formyltransferase	15q22.31	NM_139242.4	NP_640335.2
No SPG	MTHFR	methylenetetrahydrofolate reductase	1p36.22	NM_001330358.1	NP_001317287.1
No SPG	MTR	5-methyltetrahydrofolate-homocysteine methyltransferas	1q43	NM_000254.2	NP_000245.2
No SPG	MTRR	5-methyltetrahydrofolate-homocysteine methyltransferase reductase	5p15.31	NM_001364440.2	NP_001351369.1
No SPG	MYH7	myosin heavy chain 7	14q11.2	NM_000257.4	NP_000248.2
No SPG	NAT8L	N-acetyltransferase 8 like	4p16.3	NM_178557.4	NP_848652.2
No SPG	NDRG1	N-myc downstream regulated 1	8q24.22	NM_001135242.2	NP_001128714.1
No SPG	NEFH	neurofilament heavy	22q12.2	NM_021076.4	NP_066554.2
No SPG	NF1	neurofibromin 1	17q11.2	NM_001042492.3	NP_001035957.1
No SPG	NHLRC1	NHL repeat containing E3 ubiquitin protein ligase 1	6p22.3	NM_198586.3	NP_940988.2
No SPG	NIPA2	NIPA magnesium transporter 2	15q11.2	NM_030922.6	NP_112184.4
No SPG	NKX2-1	NK2 homeobox 1	14q13.3	NM_001079668.3	NP_001073136.1
No SPG	NOTCH3	notch receptor 3	19p13.12	NM_000435.3	NP_000426.2
No SPG	NR3C2	nuclear receptor subfamily 3 group C member 2	4q31.23	NM_000901.5	NP_000892.2
No SPG	OPA1	OPA1 mitochondrial dynamin like GTPase	3q29	NM_130837.2	NP_570850.2
No SPG	OPA3	outer mitochondrial membrane lipid metabolism regulator OPA3	19q13.32	NM_001017989.2	NP_001017989.2
No SPG	PABPN1	poly(A) binding protein nuclear 1	14q11.2	NM_001360551.2	NP_001347480.1
No SPG	PANK2	pantothenate kinase 2	20p13	NM_153638.3	NP_705902.2
No SPG	PCNA	proliferating cell nuclear antigen	20p12.3	NM_002592.2	NP_002583.1
No SPG	PDE10A	phosphodiesterase 10A	6q27	NM_001130690.3	NP_001124162.1
No SPG	PDE8B	phosphodiesterase 8B	5q13.3	NM_003719.5	NP_003710.1
No SPG	PDGFB	platelet derived growth factor subunit B	22q13.1	NM_002608.4	NP_002599.1
No SPG	PDGFRB	platelet derived growth factor receptor beta	5q32	NM_002609.4	NP_002600.1
No SPG	PDHX	pyruvate dehydrogenase complex component X	11p13	NM_001135024.1	NP_001128496.1
No SPG	PEX2	peroxisomal biogenesis factor 2	8q21.13	NM_000318.3	NP_000309.2
No SPG	PIK3R5	phosphoinositide-3-kinase regulatory subunit 5	17p13.1	NM_001142633.2	NP_001136105.1
No SPG	PLA2G6	phospholipase A2 group VI	22q13.1	NM_001349864.2	NP_001336793.1
No SPG	PMPCA	peptidase, mitochondrial processing subunit alpha	9q34.3	NM_015160.3	NP_055975.1
No SPG	PNPO	pyridoxamine 5'-phosphate oxidase	17q21.32	NM_018129.4	NP_060599.1
No SPG	PQBP1	polyglutamine binding protein 1	Xp11.23	NM_005710.2	NP_005701.1
No SPG	PRDM5	PR/SET domain 5	4q27	NM_018699.4	NP_061169.2
No SPG	PRKN	parkin RBR E3 ubiquitin protein ligase	6q26	NM_004562.3	NP_004553.2
No SPG	PRKRA	protein activator of interferon induced protein kinase EIF2AK2	2q31.2	NM_003690.5	NP_003681.1
No SPG	PRNP	prion protein	20p13	NM_000311.5	NP_000302.1
No SPG	PRPS1	phosphoribosyl pyrophosphate synthetase 1	Xq22.3	NM_002764.4	NP_002755.1
No SPG	PSEN1	presenilin 1	14q24.2	NM_000021.4	NP_000012.1
No SPG	RNASEH1	ribonuclease H1	2p25.3	NM_002936.6	NP_002927.2
No SPG	RNASEH2B	ribonuclease H2 subunit B	13q14.3	NM_024570.4	NP_078846.2
No SPG	RNF125	ring finger protein 125	18q12.1	NM_017831.4	NP_060301.2
No SPG	RNF170	ring finger protein 170	8p11.21	NM_001160223.1	NP_001153695.1
No SPG	RUBCN	rubicon autophagy regulator	3q29	NM_001145642.4	NP_001139114.1
No SPG	SACS	sacsin molecular chaperone	13q12.12	NM_014363.6	NP_055178.3
No SPG	SAMD9L	sterile alpha motif domain containing 9 like	7q21.2	NM_152703.5	NP_689916.2
No SPG	SBF1	SET binding factor 1	22q13.33	NM_002972.4	NP_002963.2
No SPG	SCN4A	sodium voltage-gated channel alpha subunit 4	17q23.3	NM_000334.4	NP_000325.4
No SPG	SCNN1A	sodium channel epithelial 1 subunit alpha	12p13.31	NM_001038.6	NP_001029.1
No SPG	SCNN1B	sodium channel epithelial 1 subunit beta	16p12.2	NM_000336.3	NP_000327.2
No SPG	SCNN1G	sodium channel epithelial 1 subunit gamma	16p12.2	NM_001039.4	NP_001030.2
No SPG	SGCA	sarcoglycan alpha	17q21.33	NM_000023.4	NP_000014.1
No SPG	SGCG	sarcoglycan gamma	13q12.12	NM_000231.3	NP_000222.2
No SPG	SHANK3	SH3 and multiple ankyrin repeat domains 3	22q13.33	NM_001372044.2	NP_001358973.1
No SPG	SLC12A1	solute carrier family 12 member 1	15q21.1	NM_000338.3	NP_000329.2
No SPG	SLC12A3	solute carrier family 12 member 3	16q13	NM_000339.3	NP_000330.3
No SPG	SLC20A2	solute carrier family 20 member 2	8p11.21	NM_001257180.2	NP_001244109.1
No SPG	SLC25A46	solute carrier family 25 member 46	5q22.1	NM_138773.4	NP_620128.1
No SPG	SLC26A3	solute carrier family 26 member 3	7q22.3-q31.1	NM_000111.3	NP_000102.1
No SPG	SLC2A1	solute carrier family 2 member 1	1p34.2	NM_006516.4	NP_006507.2
No SPG	SLC39A14	solute carrier family 39 member 14	8p21.3	NM_001135154.3	NP_001128626.1
No SPG	SLC41A2	solute carrier family 41 member 2	12q23.3	NM_032148.5	NP_115524.3
No SPG	SLC41A3	solute carrier family 41 member 3	3q21.2-q21.3	NM_001008485.1	NP_001008485.1
No SPG	SLC4A1	solute carrier family 4 member 1	17q21.31	NM_000342.4	NP_000333.1
No SPG	SLC4A4	solute carrier family 4 member 4	4q13.3	NM_001098484.3	NP_001091954.1
No SPG	SLC6A8	solute carrier family 6 member 8	Xq28	NM_005629.4	NP_005620.1
No SPG	SNCA	synuclein alpha	4q22.1	NM_000345.4	NP_000336.1
No SPG	SNORD118	small nucleolar RNA, C/D box 118	17p13.1	NR_033294.1
No SPG	SQSTM1	sequestosome 1	5q35.3	NM_003900.5	NP_003891.1
No SPG	STUB1	STIP1 homology and U-box containing protein 1	16p13.3	NM_005861.4	NP_005852.2
No SPG	SUCLG1	succinate-CoA ligase GDP/ADP-forming subunit alpha	2p11.2	NM_003849.4	NP_003840.2
No SPG	SYT2	synaptotagmin 2	1q32.1	NM_177402.5	NP_796376.2
No SPG	TANGO2	transport and golgi organization 2 homolog	22q11.21	NM_152906.7	NP_690870.3
No SPG	TAZ	tafazzin	Xq28	NM_000116.5	NP_000107.1
No SPG	TBP	TATA-box binding protein	6q27	NM_003194.5	NP_003185.1
No SPG	TCTN2	tectonic family member 2	12q24.31	NM_024809.5	NP_079085.2
No SPG	THOC2	THO complex 2	Xq25	NM_001081550.2	NP_001075019.1
No SPG	TPI1	triosephosphate isomerase 1	12p13.31	NM_000365.6	NP_000356.1
No SPG	TREM2	triggering receptor expressed on myeloid cells 2	6p21.1	NM_018965.4	NP_061838.1
No SPG	TRPC3	transient receptor potential cation channel subfamily C member 3	4q27	NM_001130698.2	NP_001124170.1
No SPG	TRPM6	transient receptor potential cation channel subfamily M member 6	9q21.13	NM_017662.5	NP_060132.3
No SPG	TWNK	twinkle mtDNA helicase	10q24.31	NM_021830.5	NP_068602.2
No SPG	TYROBP	transmembrane immune signaling adaptor TYROBP	19q13.12	NM_003332.4	NP_003323.1
No SPG	VAC14	VAC14 component of PIKFYVE complex	16q22.1-q22.2	NM_018052.5	NP_060522.3
No SPG	VAMP1	vesicle-associated membrane protein 1	4q42	NM_013090.2	NP_037222.2
No SPG	VCP	valosin containing protein	9p13.3	NM_007126.5	NP_009057.1
No SPG	VWA3B	von Willebrand factor A domain containing 3B	2q11.2	NM_144992.5	NP_659429.4
No SPG	WNK1	WNK lysine deficient protein kinase 1	12p13.33	NM_018979.4	NP_061852.3
No SPG	WNK4	WNK lysine deficient protein kinase 4	17q21.2	NM_032387.5	NP_115763.2
No SPG	XRCC1	X-ray repair cross complementing 1	19q13.31	NM_006297.3	NP_006288.2
